# Supplementary material for: Effect of the COVID-19 Pandemic on Physical Activity and Sedentary Behavior in Older Adults
Source: J Clin Med. 2022 Mar 12;11(6):1568. doi: 10.3390/jcm11061568 (PMC8952771; doi:10.3390/jcm11061568)
Supplement: Supplementary file 1 [file jcm-11-01568-s001.zip]

Archive with 1 entries (1 files):
- jcm-1623206-supplementary.pdf
